# Supplementary material for: Deciphering the Antifibrotic Property of Metformin
Source: Cells. 2022 Dec 16;11(24):4090. doi: 10.3390/cells11244090 (PMC9777391; doi:10.3390/cells11244090)
Supplement: Supplementary file 1 [file cells-11-04090-s001.zip]

Archive with 1 entries (1 files):
- cells-1990824-supplementary.pdf
